# Supplementary material for: COVID-19 Vaccine Hesitancy among U.S. Veterans Experiencing Homelessness in Transitional Housing
Source: Int J Environ Res Public Health. 2022 Nov 29;19(23):15863. doi: 10.3390/ijerph192315863 (PMC9735876; doi:10.3390/ijerph192315863)
Supplement: Supplementary file 1 [file ijerph-19-15863-s001.zip]

Archive with 1 entries (1 files):
- ijerph-2006278-supplementary.pdf
